# Supplementary material for: Defining characteristics of genital health in South African adolescent girls and young women at high risk for HIV infection
Source: PLoS One. 2019 Apr 4;14(4):e0213975. doi: 10.1371/journal.pone.0213975 (PMC6448899; doi:10.1371/journal.pone.0213975)
Supplement: S2 Table — (XLSX) [file pone.0213975.s007.xlsx]

## Sheet: Data for paper
Patient ID	Contraceptive	Age at visit	IL-1α	IL-1β	IL-6	IL-12(p40)	IL-12(p70)	IL-18	MIF	TNF-α	TNF-β	TRAIL	CTACK	Eotaxin	GRO-α	IL-8	IL-16	IP-10	MCP-1	MCP-3	MIG	MIP-1α	MIP-1β	IFN-α2	β-NGF	FGF basic	G-CSF	GM-CSF	HGF	IL-3	IL-7	IL-9	LIF	M-CSF	PDGF-bb	SCF	SCGF-β	SDF-1α	VEGF	IFN-𝛾	IL-2RA	IL-4	IL-13	IL-17	IL-10	IL-1RA	IL-2	IL-5	RANTES
01-005	Nur isterate	20	3986.15	1104.15	44.55	3260.5	47.6707	5117.5	36636.2	83.4	49.35	605.9	271.7	9.46044	8524.5	16557.3	538.6	11454.1	610.7	92.7	6365.65	7.8	176.1	194.55	14.75	99.9	1257.85	287.4	6032.55	1448.95	12.85	38.25	258.55	488.95	49.35	126.5	2234.25	326.55	163.196	91.55	373.85	3.5	8.25	214.2	98.95	107713	0	0	1
01-008	Nur isterate	18	1536.25	217	6.44205	2041.75	47.6707	1343.5	105382	34.15	20.65	165.65	117.8	9.46044	1834.35	7876.15	210.45	1802.4	119.1	17.9931	3271.4	4.8	90.25	106.1	4.15	97.3	606.1	305.9	1173	744.1	15.55	34.8	90.9	323.4	43.2	57.45	855.75	215.2	163.196	65.65	151	2.55	4.94975	280.95	70.7	42376.2	0	0	0
01-023	Nur isterate	18	3278.5	195.5	6.44205	2981	742.85	12724	4373.85	15.95	60.3	708.15	237.55	9.46044	389.05	2120.85	561.9	4856.25	78.15	128.65	12465.4	3.25	24.4	205.65	13.7	108.15	140.9	279.5	613.9	1588.9	4.1	26.3	238.65	1597.7	128.65	166.45	1681.2	342.55	13088.6	89	395.9	0.025	4.94975	167.4	173.7	56407.4	0	0	0
01-024	Nur isterate	19	805.25	1143.2	6.44205	2247.45	47.6707	310.2	996.35	53.65	28.85	302.35	128.25	200.45	338.15	643.85	328.7	10439.3	54.95	94.15	46736.5	10.8	71.65	124.6	6.3	265.75	1050.85	319.45	258.15	935.3	4.1	11.1803	88.8	4575.75	0.425	251.75	741.95	240.05	17570.8	116.3	218.05	0.025	4.94975	479.95	170	41549.3	0	0	1
01-025	OCP	19	1357.1	117.95	6.44205	1788.5	594.95	199	493.05	15.4	21.5	77.65	48	19.2	225.95	1744.75	106.7	2183.1	61.15	17.9931	4963.65	6.1	14.2	74.45	2.15	102.6	621.85	428.15	290.75	546.1	7.35	11.1803	66.95	1886.55	64.1	40.3	58.6153	24.9098	5734.4	62.8	79.9	1.25	11.1	56.35	150.2	30282.5	0	0	0
01-026	DMPA	19	3968.75	319.55	8.75	2800.45	1639.65	870.65	4072.8	46.75	38.95	275.7	161.2	9.46044	309.65	847.1	318.95	18783.3	103.75	77.05	33965.9	4.45	51.65	126.3	6.65	143.65	204.85	335.75	324.7	1166.85	41.35	36.35	112.35	2600.7	527.95	219.55	934.25	240.05	50834	155	218.05	2.2	5.15	183.25	264.5	93915.3	1	0	1
01-027	DMPA	18	9347.85	17746.5	93.05	7009.45	47.6707	99796.4	108755	498.4	241.3	5300.25	896.5	219.65	796	3310.6	2203.2	21273.1	85.1	387	31466.3	28.65	253.25	551.7	103.75	330.95	1135.75	335.35	3718.7	5584.25	27.3	177.25	1027.8	4494.05	610.95	630.65	7517.85	1098.15	11483.9	464.45	1991.8	11.35	4.94975	479.95	171.85	31479	1	0	1
01-050	DMPA	17	1139.25	3792	3710.55	3715.5	47.6707	2422.55	62631.4	2059.1	0.150602	4359.05	267.1	43.95	8524.5	101266	27678.8	3510.45	1910.85	17.9931	17713.3	4167.15	1370.4	217	36.25	23.15	4701.75	40.6	32643.9	1575.2	17.6	70.25	189.65	287.1	48.4	353.1	47612	498.5	163.196	170.65	451.25	6.65	13.25	99.35	695.55	51166.9	1	0	1
01-055	Nur isterate	18	11382.2	4413.4	78.45	4134.8	458.15	20911.7	21935.4	181.85	138.65	1864.8	416.8	25.85	3297.7	6528.1	830.8	1518	82.45	138.2	5174.9	19.7	368.55	336.2	95.15	108.65	22112.1	248.85	9758	2989.6	34.85	33.25	538.65	2172	136.6	209.9	3928.85	495.95	10244.7	115.5	732.65	4.05	7.45	228.8	77.25	68803.8	0	0	0
01-056	Nur isterate	20	1159.95	17	6.44205	2116.15	559.25	355.45	231.6	12.45	35.95	239.45	86.15	21.9	178.3	124.95	162.1	3606.35	28.7	17.9931	83855.8	3.15	14.9	116.45	0.1	58.5	44.7	282.25	137.6	970.25	4.85	11.1803	99.35	1780.8	15	226.6	58.6153	130.85	10137.5	17.3494	164.35	1.4	4.94975	109.3	87.3	67254.7	0	0	0
01-059	Nur isterate	17	6275.15	2718.95	65.55	4863.15	505.7	47744.3	66166.1	144.5	134.2	1785.2	400.75	22.9	1287	5725.05	688.85	7393.55	142.75	148.3	14061.9	14.55	242.6	360.55	117.15	73.7	7990.75	247.75	5029.75	3575.45	10.7	32.85	523.1	2378.25	271.1	288.6	4615.1	388.2	9411.8	96.3	827.2	3.3	7.8	170.4	89.7	121313	0	0	1
01-060	Nur isterate	17	1084.35	377.15	6.44205	5003.65	47.6707	99259.1	68322.1	31.6	136.45	1997.55	442.1	9.35	580.75	375.75	700.4	1999.35	117.95	155.5	9037.1	4.8	39.3	379.55	133.65	56.35	147	252.7	1253.65	4082.5	22.1	11.1803	564.95	3211.25	147.2	312.2	4781.25	427.9	163.196	17.3494	880.4	2.2	4.94975	90.05	72.45	94135.4	0	0	0
01-065	Nuvaring	17	7712.17	6009.94	315.2	6185.31	795.314	99427.3	73490.8	559.714	213.2	3102.8	624.629	81.6	8524.5	8504.29	1867.94	11378.5	178.057	254.629	14446.5	31.3714	863.029	503.029	204.971	208.971	38067.1	423.371	12737.3	5326.46	41.4857	64.6857	899.771	2141.94	553.257	511.429	8234.11	688.629	12840.6	355.829	1320.11	11.8286	23.0286	410.8	164.286	92222.1	1	0	1
01-079	Nur isterate	20	2224.45	255.85	11.95	4378.65	587.9	22558.4	38628.6	46.2	139	1665.75	403.9	42.35	718.9	1638.6	537.4	37697	67.75	191.2	21217.1	7.5	49.1	349.6	108.6	101.4	513.5	405.55	1827.05	3381.55	32.65	67.7	555.85	2288.95	249.2	355.1	3715.35	358.95	163.196	137.3	658.55	3.2	13.75	57.1	188.2	67986.6	0	0	1
01-085	DMPA	22	2135.45	1702.35	2746.1	4245.1	1348.5	28829.1	54753.1	329	141.15	4317.15	541.65	91.1	8524.5	23785.7	2426.8	24068.8	321.25	169.3	13087.1	31.95	493.65	393.65	142.8	197.2	16411.3	526.65	3694.85	4004.55	148.4	135.6	753.9	952.15	197.55	393.25	7446.95	584.25	28777.5	587.3	726.25	12	37.3	256.9	527	91131.9	1	1	1
01-089	DMPA	22	1226.4	35.3	6.44205	2041.6	767.8	2517.4	539.15	6.1	24.25	168.95	97.95	18.6	201.95	300.3	153.25	556.6	68.35	17.9931	2445.95	7.55	5.95	78.25	2.75	92.05	15.1	568.05	92.8	699.05	10.6	11.1803	75.6	2060	31.95	41.25	738.25	145.25	7652.05	102.8	95.95	1.05	12.15	39.4	176.7	84351.5	0	0	0
01-092	Nur isterate	21	7958.8	1966.6	42.5	1217.75	1199.35	2684.8	3709.65	74.1	55.9	271.2	86.3	42.35	704.4	1036.3	120.35	3722.2	85.7	26.95	19717.1	13.45	287.9	106.45	15.15	124.6	529.1	580.25	669.4	970	28.55	79	145.4	2210.1	12.5	149.75	58.6153	209.35	19484.9	172.7	147.85	3.4	21.6	185.15	294.1	105423	0	0	1
01-101	DMPA	22	4804.85	510.75	17	5336.45	883.55	40300.1	86533.3	41.25	188.5	2522.1	525.8	49.4	544.35	1399.2	1061.6	5108.8	83.25	277.6	10525.4	9.3	62.5	463.05	138.35	114.35	708	345.8	1605.45	4149.2	38.45	38.05	728.3	2568.85	205.4	375.55	5677.05	552.25	7953.85	174.45	1039.7	2.2	17.85	53.65	255.7	84338	0	0	1
01-106	Nur isterate	17	761.65	67	2.35	78.775	459.35	63.6	131.15	24.55	33.15	65.3	39.45	70.25	386.6	588	183.2	549.15	38.65	17.9931	5482.8	8.25	17.6	90.2	2.3	226.8	142.25	505.75	329.6	485.75	34.05	11.1803	80.6	2092.05	13.55	26.7	58.6153	144.25	8039.85	140	82.05	2.05	11.95	141.35	136.9	11935.3	0	0	0
01-117	Nur isterate	16	5749.9	170.9	10	1064.35	47.6707	705.3	641.35	9.8	60.15	205.75	78.25	9.46044	1764.75	1372.2	123.8	2182.7	51.5	17.9931	38515.5	5.8	22.8	107.2	14.65	110.65	54.55	400.7	1089.9	902.15	11.8	11.1803	111	1740.4	25.9	158.9	58.6153	183.7	163.196	17.3494	148.35	1.35	8.6	95.15	131.35	62375.1	0	0	1
01-124	OCP	21	764.75	10.75	6.44205	1781.95	618.15	36.1	120.6	16.65	28.5	82.85	43.95	21.65	156.15	232.1	92.6	111.9	48.55	17.9931	17008.3	6.75	4.15	76.85	5.25	114.75	39.65	559.7	72.75	746.25	13.5	11.1803	69.85	967.85	3.55	88.2	58.6153	24.9098	7133.7	74.45	94	0.65	14.4	25.7	141.75	23113.4	0	0	0
01-125	Nur isterate	20	1191.3	82.9	12.8	1904	876.5	943.7	439.1	13.2	29.6	97.5	43.95	9.46044	381.5	358.6	84.5	1997.55	51.1	17.9931	13948.1	5.75	12.95	76.85	6.05	111.7	126.6	554.95	88.45	646.05	21.55	11.1803	78.85	2851.9	12.65	76.85	58.6153	126.4	8278.3	17.3494	85.8	1.1	16.5	44.1	191.25	54556.4	0	0	0
01-128	Nur isterate	18	1562.05	10	9.2	1781.95	47.6707	1376.5	1012.75	11.5	26.3	60.7	38.55	19.8	145.5	117.05	76.2	470.35	49.25	17.9931	4573.45	4.75	6.15	70.2	5.25	107.55	67.45	462.6	62.3	441.35	4.6	11.1803	73.25	768.55	8.25	38.55	58.6153	24.9098	163.196	66.75	72.05	0.65	9.05	26.75	115.85	64335.1	0	0	0
01-129	Nur isterate	18	2358.7	25.55	13.2	2052.55	995.85	410.5	867.6	26.8	30.7	177.05	59.25	27.7	264.95	175.1	123.8	2624.9	86.7	17.9931	24314.1	6.4	7.7	99.65	8.4	120.7	162.7	444.6	120	714.75	23.1	27.35	92.25	1805.05	23.85	120.45	58.6153	24.9098	10639.9	104	126.7	1.75	18.4	42.05	217.4	134514	0	0	1
01-134	Nur isterate	18	1774.45	330.85	6.44205	2012.1	1084.75	290.4	1170.2	16.65	32.9	104.8	46.6	17.9	213.1	581.1	84.5	1519.85	36.05	17.9931	11723	6.8	26.35	79.95	5.25	102.3	348.45	407.3	173.05	533.75	49.35	11.1803	61.9	2424.75	12.65	62.95	58.6153	126.4	15685.4	66.75	83.05	1.35	19.85	46.15	236.65	68335.3	0	0	0
01-135	Nur isterate	18	10927.3	116.6	13.2	5092.45	487.15	77015.3	776741	20.05	152.35	2021.5	388.55	55.55	471.8	605.65	702.65	1936.05	68.65	141.5	7540.7	6.9	56.45	344.6	111.35	110.65	186.4	543.8	2352.95	3428.15	35.1	34.35	534.75	2386.5	505.85	241.4	4037.3	387.1	163.196	96.75	863.2	2.35	10.6	64.5	162.65	68184.7	0	0	0
01-147	Nur isterate	17	1319	197.4	12.25	1392.75	1158.15	447.7	197.55	24.4	20.55	89.3	80.05	25.3	468.65	794.3	112.3	322.8	60.05	17.9931	5369.45	6.4	13.75	77	1.9	123.6	519.3	576.65	197.75	570.45	16.6	28.5	57.8	2338.05	20.95	50.5	58.6153	24.9098	13578.4	100.05	79.4	1.85	24.15	66.2	255.3	54079.4	0	0	0
01-149	Nur isterate	18	1249.3	46.8	8.35	1324.3	638.6	2174.95	297.2	11.75	17.3	199.1	100	20.3	271.45	567.5	159.05	176	54.45	17.9931	6184.6	6.15	8.5	98.2	2.75	94.15	151.6	503.5	138.65	579.7	10.15	11.1803	87.55	2214.75	16.15	55.7	58.6153	135.2	6415.15	17.3494	89.4	1	11.35	45.7	166.7	47540.9	0	0	0
01-158	Nur isterate	17	2102.85	132.9	6.44205	1625.65	525.35	1078.9	1214.25	11.75	26.15	160.35	82.95	24.35	242	1530.3	188.65	1250	77.95	17.9931	4559.75	7.65	11.05	93.05	2.25	86.45	202.7	497.45	195.95	601.9	12.05	11.1803	79.5	1578.8	58.8	54.95	58.6153	130.35	163.196	80.8	106.3	1.75	11.1	46.85	168.1	60542.9	0	0	0
01-160	Nur isterate	19	2917.8	252.05	13.65	4838.05	741.1	40951.3	115594	19	113.7	1983.35	532.35	33.65	453.6	794.05	1001.4	5733.2	80.2	183.9	10938.9	7.85	48.25	362.2	41.7	111.15	266.3	486.55	1653.5	3106.15	49.9	38.15	610.15	2705.25	221.6	258.6	4101.2	630.45	5540.05	80.8	849.85	2.9	16.8	72.6	204.85	106428	0	0	1
01-161	DMPA	19	3976.1	137	9.4	3204.15	565.35	34573.8	1090.3	15.4	80.3	1174.35	347.25	28.2	443.05	298.75	633.45	674	57.45	127.2	10303.1	7.8	10.75	265.45	22.15	104.5	45.15	522.8	914.25	1966.8	18.35	11.1803	339.4	1420.55	20.6	182.55	2479.65	417.45	163.196	90.55	517	2.25	13.15	64.45	189.2	89017.1	0	0	0
01-166	Nur isterate	20	3303.05	190.6	6.44205	3088.1	47.6707	15370.1	12036.2	19	66.25	1046.9	292.05	60.9	2172.9	1509.05	543.4	7304.15	71.25	95.6	20890.4	8.25	17.7	251.3	19.8	100.6	181	440.1	1221.45	1953.85	34.75	74.4	320.45	3225.7	85.15	294.75	2133.35	354.4	163.196	118.55	456.2	2.75	12.25	102.6	149.55	57132.8	0	0	1
01-170	Nur isterate	16	6028.55	175.5	10.3	1324.3	899.55	650	1002.15	20.8	34.4	151.5	116.2	27.25	526.5	1700.2	161.35	509.35	63.05	17.9931	2451.5	6.9	11.5	99.15	3.05	122.25	381.9	510.7	921.5	600.05	31.2	29.2	99.2	3359.35	79.5	37.85	58.6153	139.95	8962.35	109.4	115.65	2.4	18.35	60.35	246.75	89633.4	0	0	0
01-171	Nur isterate	21	3290	3640.8	118.65	6561	47.6707	105902	70094	198.35	186.05	3824.85	887.45	55.15	2886.05	5222.55	1704.8	4329.95	104.95	244.25	9339.55	18.05	509.45	438.05	77.55	142.2	11817.5	404.35	5023.7	4647.35	41	97.7	805.9	1887.7	142.1	355.5	13613.4	865.3	163.196	311.95	1441	7.45	11.65	239.6	171.9	64098.8	0	0	1
01-174	Nur isterate	17	1138.25	23.8	9	1788.5	47.6707	179.45	172.15	10.1	24.9	102.3	75	23.9	182.15	306.15	136.15	213.45	64.2	17.9931	7351.45	7.75	3.65	67.45	2.45	109.5	21.5	625.6	63.7	565.2	8.65	11.1803	56.8	520.2	9.9	59.05	58.6153	156.85	163.196	74.75	85.7	0.95	7.9	45.05	121.55	41725.9	0	0	0
02-001	Male condom only
02-004	Male condom only	18	1889.25	122.6	6.44205	3884.4	611.5	22959.7	1795.25	23.9	56.15	935.75	330.1	9.46044	949.2	688.4	650	3354.65	108.8	136.25	9097.5	3.45	16	241.8	18.25	59.35	88.45	292.05	748.45	1990.25	21.2	25.8	323.75	6888.95	64.7	189.25	2164.4	414.35	11368.4	17.3494	533	1.9	4.94975	139.3	85.05	85057.1	0	0	0
02-005	Male condom only	19	37056.2	20423.9	43.95	6953.45	887.15	16528.9	28635.5	356.9	179.4	4910.25	609.7	66.6	1154.05	8430.1	1166.9	4935.8	186.6	222.3	433234	16.9	230.85	375.95	41.5	134.4	8950.4	301.95	9210.15	3231.55	63.7	57.05	1551.3	8783.8	158.9	513.9	4225.8	706.45	26021.9	265.15	1077.3	9.2	12.6	330.4	126.95	82868.6	0	0	0
02-009	Male condom only	22	30071.5	7244	24.15	3855.15	931.6	23609.9	1568.2	215.35	118.75	3860.75	616.85	25.1	849.95	251.7	1199.35	55.7	27.45	203.55	462.5	12.45	92.45	366.05	42.15	94.65	1274.35	197.5	5109.5	2948.45	11.9	31.8	571.75	10170.6	615.05	183.35	3137.1	583.1	44869.3	150.55	995.55	4.4	5.25	214.2	93.1	44145.8	0	0	0
02-013	Nur isterate	18	13276.5	530.75	11.85	4494.26	869.9	4740	1047.06	34.8	69.5588	395.294	308.456	19.8	2942.21	726.35	407.794	7841.95	80.7	81.25	49925.1	4.8	39.35	206.029	12.1324	87.9	154.4	354.55	467.353	1703.68	92.2	30.8	217.059	4442.28	25.6	320.809	1624.19	340.294	24566.6	17.3494	303.971	2.3	6.4	257.7	108.5	103451	1	0	0
02-016	DMPA	18	2689.5	7378.85	1456.9	6860.6	510.3	6013.85	195314	8133.75	41.75	14871.8	599.2	217.55	8524.5	125554	20369.4	3126.8	3176.05	247	22477	48744.3	5551.3	355.45	55.1	246.9	1475.65	84.7	44743	3458.75	33.45	163.95	500.8	581.55	1138.75	860.75	162809	730.55	7606.85	495.35	962.7	31.65	90	401.65	928.9	47985.6	1	1	1
02-017	Male condom only	19	160.55	0.4	6.44205	1840.45	47.6707	21.65	90.65	19.35	14.35	65.55	71.4	164.75	873.2	27.45	160.05	254.95	78.4	17.9931	5220.35	4.45	19.65	54.15	1.2	232.15	137.8	376.8	67	364.55	19.15	11.1803	35.5	325.65	0.425	48.05	58.6153	24.9098	7382.05	89	86.25	0.4	4.94975	479.95	95.5	8532.8	1	0	1
02-020	Nur isterate	21	2133.3	1243.85	23.75	2104.7	841.6	617.2	10948	86.1	28.15	139.1	190.45	73.15	1257.4	1524.8	201.25	911.55	349.65	17.9931	20463.4	6.45	44.4	94.2	7.3	97.95	713	301.3	413.05	713.85	83.7	58.45	87.15	1322.65	132.4	143.45	942.75	443.9	15739	101.1	152.15	9.05	13.1	265.5	121.05	101782	1	1	1
02-023	Nur isterate	18	4075.05	1597.75	6.44205	4298.15	47.6707	22350.2	81984.4	179.25	112.9	2730.9	534.65	234.15	8524.5	12905.1	2435.25	1084.6	67.45	241.7	2360.05	21.45	556.85	362.9	50	437.3	373	268.3	12962.6	3586.75	6.65	64.45	530.55	272.35	165.4	234.95	3583.2	604.15	163.196	208.75	867.35	7.9	4.94975	479.95	198.85	35569.7	0	0	1
02-024	Nur isterate	18
02-027	Nur isterate	20	2688.2	2817.15	6.44205	2014.6	47.6707	7230.85	614.15	109.2	38	425.7	144.95	250.4	421.45	748.5	328.7	873.9	157.6	77.05	15691.4	11.75	78.35	137.65	7.45	268.5	185.2	305.7	731.85	977.55	5.05	11.1803	137.75	3682.2	18.2	124.65	810.55	198.4	5824.65	148.25	228.2	2.65	4.94975	479.95	144.7	36453.2	0	0	0
02-029	None	22	108.2	0.8	6.44205	1925.25	690.15	18.55	90.65	5.85	23.5	107.05	74.2	9.46044	248.8	76.45	171.7	93.05	116.15	68.1	3638.15	2.05	5.15	68.8	1.4	83.55	54.65	324.45	93.4	664.15	0.4	11.1803	43	516.65	0.425	39.3	58.6153	125.95	11251	17.3494	119	0.025	4.94975	42.9	112.15	7412.45	0	0	0
02-031	Male condom only	19
02-032	None	22	94.55	4.3	6.44205	1647.8	47.6707	18.6	57.05	20.9	18.4	60	44.55	9.46044	246.3	44.35	99.35	18.85	65.65	17.9931	2849.85	1.85	12.3	79.6	3.35	63.6	25.5	279.45	72.6	565.8	2.5	11.1803	59.65	510.1	6.8	22	58.6153	24.9098	6599.25	17.3494	88.35	0.9	4.94975	99.35	39.45	2807.95	0	0	0
02-034	DMPA	20	301.2	21.95	6.44205	1698.9	47.6707	32.2	69.4	16.1	25.05	52.45	29.75	9.46044	246.3	400.8	91.9	33.65	27.75	17.9931	5723.8	2.75	17.75	73.25	2.15	60.8	57.3	271.3	85.35	543.45	2.95	11.1803	59.65	183.3	9.1	36.25	58.6153	24.9098	7454.6	17.3494	93.65	0.85	4.94975	89.45	43.5	13733	0	0	0
02-036	Nur isterate	18	865224	14277.8	198.35	8679.8	1343.85	121054	127100	577.85	361	6128.9	1130.85	136.55	8524.5	52081.3	2666.4	10719.1	164	298.75	27691.8	31.4	254.6	485.35	97.05	280.3	26749.8	425.05	31418.2	5951.85	122.55	120.2	1171.95	8497.85	152.55	854.55	11237.6	1005.6	23042.2	810.35	1868.6	23.95	36.1	329.85	527.4	152598	1	1	1
02-038	Male condom only		458.05	10.4	6.44205	1469.1	47.6707	279.7	109.6	2	20.05	16.0857	20.8	9.46044	1560.45	195.8	52.15	1113.65	133.25	17.9931	2924.1	2.5	35.35	46.95	0.1	51.15	732.8	270.4	171.15	493.7	94	11.1803	51.6	1721.15	54.55	24.7	58.6153	158	163.196	17.3494	60.1	0.7	4.94975	89.25	51.8	11207.7	0	0	0
02-039	Male condom only		1105.15	5.55	6.44205	2134.85	495.5	26.6	89.05	2	33.2	89.7	46.45	21.9	424.15	63.7	97.75	547.7	63.9	17.9931	15021.5	2.6	14.7	68.45	0.1	66.25	84.05	306	65.15	932.65	25.6	11.1803	68.85	818.45	6.9	79.95	58.6153	24.9098	10146.4	17.3494	98.55	1.4	4.94975	118.95	71.05	42388.2	1	0	0
02-040	Nur isterate	22	1407.7	136.35	6.44205	2211.25	47.6707	83.15	122.95	15.7	23.05	65.3	103.65	9.46044	376.1	654.6	97.35	46.65	35.8	17.9931	4555.85	2.95	13.2	59.5	1.65	73.05	146.55	341.65	102.6	465.9	7.7	11.1803	55	829.65	6.85	41	58.6153	24.9098	8122.5	17.3494	84.4	1.15	4.94975	110.6	58.2	17379.4	1	0	0
02-041	Nur isterate	22	18071.5	302.75	14.15	2158	928.55	2812.75	2839.9	29.35	47.95	303.7	200.15	9.46044	737.5	323.45	277.3	2510.55	45.35	17.9931	19068	3.95	43.2	131.25	7.15	73.05	459.4	292.05	843	797.65	61.55	28.3	152.15	3716.4	67.75	159.1	929.35	198	26570.9	17.3494	197.6	1.9	5.45	167	96.4	75300.4	0	0	0
02-042	Male condom only	16	575.45	53.65	6.44205	1215.8	512	387.35	129.8	17.3	17.8	16.0857	21.25	9.46044	805.55	125.35	52.7	309.9	61.95	17.9931	3515.8	2.6	14.85	69.9	2.75	43.55	108.15	249.55	110.15	543.45	52.15	11.1803	52.5	1162.75	9.35	10.3	58.6153	133.1	8211.25	17.3494	72.25	1.2	4.94975	92.8	63.4	40376.4	0	0	0
02-043	Male condom only	17	345.3	16.2	6.44205	1901.15	539.7	18.6	57.05	18.5	25.6	16.0857	29.75	9.46044	162.3	148.75	84.35	33.65	56.65	17.9931	4561.15	2.25	17.05	66.4	2.15	57.95	57.3	323.35	66.15	675.15	3.15	11.1803	69.15	457.5	9.65	24.05	58.6153	24.9098	12163.8	17.3494	77.65	1.3	4.94975	96.05	57.65	23928.8	0	0	0
02-044	Male condom only	16	117.65	3.15	6.44205	1963.7	47.6707	16.75	57.05	20.9	21.15	74.8	41.05	9.46044	156.55	10.05	91.9	23.65	29.65	17.9931	2572.7	2.1	13.85	73.25	3.95	66.35	28.3	297.95	79	615.55	2.7	11.1803	48.9	187.65	6.8	17.8	58.6153	24.9098	6824	17.3494	88.35	1.05	4.94975	109.15	38.45	2127	0	0	0
02-046	DMPA	16	745.602	3993.31	14591.3	5093.49	47.6707	11733.6	42183.5	5743.8	0.301205	20690.1	538.614	100.482	8524.5	749922	16794.5	11194.8	18524.5	186.566	24215.8	48744.3	3919.22	357.169	191.446	142.47	9971.87	121.807	54741.5	3700.24	55.9036	135.422	493.494	364.036	356.566	779.337	241476	726.687	163.196	369.157	594.699	18.4337	70.3012	279.337	2829.58	85704.9	1	1	1
02-047	DMPA	16	1465.05	219.65	10.75	2248.4	464.2	1209.4	1381.1	28.2	36.1	117.6	54.6	9.46044	775.55	999.8	106.7	64.45	573.65	17.9931	6658.1	3.2	56.95	91.1	5.2	85.95	324.95	270.6	221.7	786.1	10.65	11.1803	82.05	1299	18.65	50.15	58.6153	165.8	8901.25	17.3494	88.35	1.4	4.94975	99.35	67.8	50794.8	0	0	1
02-048	Male condom only	17	1185.15	1079.85	19.3	3128.55	47.6707	55871.4	4826.35	70.6	75.55	1207.7	246.4	9.46044	1152.75	1275.25	398.55	900.45	71.65	87.35	4851.9	7.55	553.8	265.9	54.5	64.2	6195	271.05	1105.15	2241.05	44.1	29.75	358.95	2892.5	114.9	162.25	2116.55	292.4	6324.65	17.3494	471.7	2.2	5.05	115.75	67.3	65496.7	0	0	0
02-052	DMPA	17	1668.7	107.75	6.44205	3457.65	47.6707	25875.8	4357.35	22.1	79	899.9	230.8	9.46044	480.8	991.6	399.15	383.8	187	85.05	6456.75	3.2	74.1	240.75	44.65	50.55	193.25	240.75	1202.95	2040.55	11.3	47.65	288.65	2605.75	32.7	159.65	1518.25	297	7973.8	17.3494	411.3	1.2	4.94975	109.15	85.4	83896.6	0	0	0
02-053	Male condom only	16	429.5	8.5	6.44205	1414.75	470.3	20.4	57.05	18.5	17.25	52.45	29.75	9.46044	144.55	34.4	88.1	131.55	30.2	17.9931	7142.65	2	12.8	69.9	3.35	49.05	25.5	259.05	72.6	520.85	3.15	11.1803	51.3	302.15	7.35	35.25	58.6153	24.9098	8086.2	17.3494	61.45	1.15	4.94975	89.45	51.95	10255.4	0	0	0
02-055	Injectable	17	2197.05	1846.75	24.05	2100.45	650.6	8395.85	1890.8	77.25	38.35	448.65	103.05	9.46044	700.7	1000.7	166.35	60.6	35	17.9931	3115.05	8.25	33.1	138.4	13.55	71.75	2231	250.9	960.6	1102.1	21.95	11.1803	143.15	1714.65	23.65	65.75	58.6153	186.5	19603.3	17.3494	169.8	2.4	4.94975	146.1	85.4	97897.2	0	0	0
02-057	Male condom only	16	755.5	73.45	6.44205	2128.6	667.9	41.25	152.35	12.45	38.15	124.75	66	18.9	311.85	263.9	126.05	5731.75	25.3	17.9931	30700.8	3.45	34.7	92.2	0.1	62.05	116.05	294.1	94.2	1007.65	2.6	11.1803	89.25	1130.5	11.2	142.3	58.6153	24.9098	15576	17.3494	139.15	1.55	4.94975	112.5	77.95	58159.4	0	0	0
02-058	Male condom only	18	905.35	832	17.8	1706.35	47.6707	15398.4	3339.2	34.7	27.75	509.7	107	9.46044	643.3	702.3	179.55	331.65	11.05	17.9931	7224.05	4.8	67.4	134.9	7.6	51.9	2509.75	246.15	595	1017	20.45	11.1803	148.2	1175.6	9.45	88.6	58.6153	190.7	7835.5	17.3494	199.5	1.4	4.94975	93.25	58.7	43995.9	0	0	0
02-059	Male condom only	17	3164.95	98.55	6.44205	2271.8	47.6707	1594.2	544.95	12.45	37.05	226.2	79.6	20.9	222.85	1202.55	141.25	6446.25	61.3	17.9931	31229.8	3.6	68.5	110.2	0.1	59.95	2442.25	260.55	526.1	988.95	50.5	11.1803	112.75	1962.2	55.85	150.1	58.6153	130.85	6811.8	17.3494	159.35	0.85	5.5	96.5	68.3	37667.1	1	0	1
02-060	Male condom only	17	330	172.9	8.75	1228.2	47.6707	62.05	56.45	19	34.85	75.4	24	20.9	610	386.5	74.75	130.8	585.65	17.9931	7826.45	3.45	25.65	59.2	0.1	57.8	196.95	287.2	50.5	645.05	22.35	11.1803	55.1	1364.15	10.3	46.25	58.6153	24.9098	6727.6	17.3494	88.35	1.25	4.94975	90.05	67.65	41768.8	0	0	0
02-062	Nur isterate	20	4098.9	1185.05	13	3978.8	47.6707	65680.5	1208.3	52.9	98.75	1451.25	288.55	24.35	933.3	1361.9	519.25	679.55	38.7	105	10967.8	7.15	53.35	300.3	77.85	64.9	746.5	265.5	914.05	2739	23.25	11.1803	417.9	3102.65	131.5	197.9	2692.25	313.8	163.196	17.3494	608.65	1.8	4.94975	138.2	86.6	114046	0	0	1
02-064	Male condom only	17	1328.25	26.05	6.44205	1488.45	525.1	1891.95	578.05	12.45	21.7	89.7	41.2	9.46044	1138.4	299.05	71.35	2726.65	78.8	17.9931	12919	3	21.1	74.2	0.1	51.9	421.2	277.65	108.7	610.7	45.95	11.1803	44.6	3183.15	31.5	64.4	58.6153	152.9	12768.7	17.3494	93.45	1.65	4.94975	110.9	74.5	72913.2	0	0	0
02-065	Nur isterate	21	3971.25	279.95	13.4	3489.7	47.6707	54775.7	19381.5	37.75	93.75	1155.8	273.15	9.46044	1075.6	1305.15	431.1	1844.5	39.25	98.45	6142.15	4.65	50.7	271.15	62.15	69.7	1959.75	269.1	1014.3	2510.4	22.8	11.1803	366.6	1474.3	29.4	160.5	2453.75	322.65	8787.85	17.3494	530.5	2.05	4.94975	130.2	85.2	79724.6	0	0	0
02-071	Nur isterate	17	1719.35	476.95	9.05	1476.9	849.75	341.35	972.9	36.1	19.95	130.35	58.75	38.65	916	919.9	43.9	2110.75	58.5	17.9931	13136	9.2	20.35	75.9	4.2	120.15	914.35	569.05	194.7	755.45	24.35	11.1803	80.2	1070.05	9.55	83.25	58.6153	137	15286.2	142.45	98	2.85	16.7	62.45	206.65	45109.6	0	0	0
02-074	None	20	1007.3	136.55	15.6	1858.8	1236.55	816.1	18742.5	42.15	36.95	211.95	158.2	69.3	432.05	612.85	124.1	267.05	66.85	17.9931	4831.75	10.05	257.15	97	19.1	122.4	532.55	334.7	175.4	1075.85	88.15	89.85	120.9	1438.6	77.2	115.5	58.6153	294.75	15075.6	172.7	169.95	5.85	28.15	94	263	57161.6	0	0	1
02-076	None	17	348.45	5.9	9.75	1706.45	693.35	19.75	38.75	30	20.7	99.75	35.6	44.2	293.45	32.75	34.85	64.45	55.7	17.9931	2998.75	8.1	6.75	67.9	0.1	153.95	76.9	678.55	49.2	749.4	0.2	11.1803	62.4	150.4	0.425	26.9	58.6153	24.9098	9635.55	88.55	75.7	1.8	11.15	152.05	132.1	7302.3	0	0	0
02-077	Male condom only	16	843.1	81	11.2	1650.95	1021.1	20.9	109.7	9.25	24.45	73.2	35.6	22.45	258.15	152.25	77.55	120.85	51	17.9931	2873.1	7.9	15.25	54.4	2.45	96.45	441.75	556.6	39.35	572.95	7.35	11.1803	80.2	1346.85	0.425	19.65	58.6153	24.9098	12942.5	77	81.3	1.45	16.5	26	193.2	19878.8	0	0	0
02-080	Male condom only	16	460.7	8.9	10.5	1650.95	653.75	2179.1	303.7	38.1	28.15	194.9	65.9	43.3	3654	99.1	85.6	1506.5	61.3	17.9931	15492.5	9	6.6	86.9	7.45	115.6	1541.4	570.75	117.4	815.45	56.8	11.1803	105.4	1169.6	0.425	106.3	58.6153	277.1	6379.9	132.1	98	3.2	12.95	65.1	159.05	71984.2	0	0	0
02-087	DMPA		3301.35	280.55	9.4	3587.55	521.5	29002.2	3797.5	32.95	85	1181.65	264.3	54.6	1055.4	1169.7	494.65	1006.25	55.1	138.5	9304.3	8.1	26.05	323.65	63.5	162.5	542.9	499.3	2548.55	2441.15	20.2	11.1803	354.45	4410.4	41.1	173.5	2415.15	365.8	163.196	119.5	488.05	2.85	13.05	152.85	165.95	56814.6	0	0	0
02-088	OCP	21	5611.15	7431.25	81.3	2685	961.4	12408.1	13723.1	237.85	79.7	766.65	234.6	70.25	3975	3856.9	421.25	38158.9	230	101.8	13346.5	19.45	100.6	268.05	43.9	172.05	15571.9	456.95	5464.35	1596.85	203	56.4	259.75	3753.45	180.35	189.1	1612.15	357	12299.5	416.5	400.1	7.75	16.35	295.75	237.05	35992.8	1	0	1
02-089	DMPA	19	3662.35	888.85	14.75	2950.85	926.85	20827.4	1957.1	32.95	63.3	690.35	198.65	42.1	2032.65	1150.65	354.55	8567.55	67.05	106.35	19784.2	9.35	21.1	244.4	37.8	148.65	420.15	420.95	984.25	1630.75	28.05	34.75	232.15	4003.75	26.05	232	1070.5	338.75	14291.4	225.9	311.2	2.7	21.1	94.05	223.45	60579.6	0	0	1
02-093	OCP	20	5476.7	1594.45	20.8	675.15	1098.25	11062	661.15	77.15	64.05	303	120.5	67.85	1403.5	555.9	285.5	143.85	43.4	17.9931	6383.85	10.05	10	166.3	15.9	177.7	1581.65	551.7	529.4	872.95	34.8	11.1803	131.4	4686.55	20.55	84.7	58.6153	199.15	18007.3	221.35	168.8	3.65	20.45	134.05	231.7	64940.2	0	0	0
02-097	Male condom only	18	439.15	103.7	9.4	1790.75	996.2	52.45	97.7	11.45	25.95	72.5	39.45	19.2	841.2	474.95	62.15	117.8	43.4	17.9931	5035.4	6.9	10.95	90.2	1.3	123.35	290.65	508.6	100.85	479.25	13.55	11.1803	56.85	852.8	6.4	32.2	58.6153	144.25	11958.5	75.9	75.2	0.55	18.3	38.55	183.5	7425.45	0	0	0
02-107	Male condom only	21	344	2.95	6.44205	1666.15	561.45	23.9	134.85	16.65	31.8	162.7	59.25	19.8	190.1	36.35	123.8	156.5	53.35	17.9931	24127.9	5.75	5.2	91.65	8.4	112.7	17.25	584.8	98.95	640.75	13.5	11.1803	81.1	350	10.45	115.2	58.6153	126.4	5371.35	17.3494	126.7	0.9	12.7	46.15	141.75	8396.55	0	0	0
02-118	Male condom only	19	154865	288.55	6.44205	2878.45	1194.9	9679	776741	26.8	109.6	621.9	168.35	34.05	318.4	99.7	294.85	322.75	48.55	17.9931	6464.85	6.1	18.4	182.15	36.8	116.75	391.75	518.85	372.1	1357.65	29.95	11.1803	241.65	2706.7	12.65	99.5	58.6153	280	15446.8	111.15	293	2.35	22.7	58.4	253.3	87342.1	0	1	0
02-124	Male condom only		72.55	1.05	10	2434.35	588.15	17.4	106.3	26.8	21.95	141.05	54.3	25.15	350.05	16.05	131.35	57.75	56.7	17.9931	5176.65	4.45	3.25	79.95	5.25	108.6	34.6	525.55	83.2	761.95	13.5	11.1803	55.05	200.4	3.55	35.1	58.6153	24.9098	163.196	17.3494	137.55	0.65	11	32.85	108.1	2069.65	0	0	0
02-130	Male condom only	17	1000.65	2.5	6.44205	1404.5	47.6707	199.85	130.85	1.6	21.95	108.7	67.9	21.85	211.9	65.95	147.2	166.85	44.4	17.9931	1928.6	6.15	4.2	67.7	1.2	95.15	70.25	505.05	57.05	493.6	22.2	11.1803	60.3	953.65	9.65	29.6	58.6153	24.9098	163.196	17.3494	86.9	1.1	9.5	38	118.4	19515.4	0	0	0
02-131	Nur isterate		9782.1	6400.3	231.1	4406.5	598.6	20499.7	97891.6	354.85	99.6	2193.8	532.35	99.1	3694.85	7095.05	1398.65	3339.2	241.95	226.15	4938.7	36.55	2827.1	339.75	46	209.3	36246.8	483.85	6631.2	3426.15	49.9	313	606.05	1026.7	1259.85	264.25	4154.45	608.7	163.196	595.2	734.5	15.75	15.9	479.95	151.85	47439.4	1	0	1
02-137	None	17	1183.05	3780.35	3891.3	3004.25	47.6707	2343.85	63937.8	4955.9	12.05	5599.45	385.3	90.05	8524.5	72181.9	9192.75	38460.7	1878.15	110.6	34259.3	13659.4	3896.1	228.85	42.1	140.75	2972.25	27.05	15846.8	1768.4	62.85	330.2	277.2	247.65	286	535.6	153801	426.6	163.196	578.9	264.85	14.9	29.45	399.15	5083.3	67606.7	1	1	1
02-156	Male condom only	17	1972.3	116.8	6.44205	1487.3	47.6707	633.15	263.2	18	24.25	59.05	56.75	22.15	362.8	153.1	127.45	206.9	88	17.9931	3029.45	6.7	67.65	59.85	2	95.2	611.05	523.4	74.45	380.2	32.75	11.1803	57.5	2100.95	14	31.55	58.6153	132.8	163.196	65	71.35	1.5	6.25	83.05	98.4	42881.3	0	0	0
02-158	Male condom only	16	413.5	37.9	6.44205	1439.9	47.6707	23.55	68.7	11.1	22.25	16.0857	53.55	29.8	208.5	372.6	102.85	46.35	37.9	17.9931	2039.1	6.35	1.5	45.4	1.85	108.5	139.35	535.1	33	412.6	7.65	11.1803	44.95	330.9	8.35	24.1	58.6153	139.15	163.196	79.55	61.2	0.95	5.5	49.55	69.1	10348.6	0	0	0
02-163	Male condom only	16	223.35	8.15	8.3	1616.55	743.3	52.9	51.95	12.1	25.5	95.1	66	20.4	359.2	66.45	127.45	488	50.05	17.9931	6422.65	5.75	0.95	59.85	1.85	95.2	66.25	587.5	40.7	623.45	12.5	11.1803	49.8	665.5	9.9	56.3	58.6153	24.9098	7210.4	17.3494	85.7	0.35	13.05	41.65	135.15	16743	0	0	0
[truncated: 11 more columns]
